# Supplementary material for: Integrated geological datasets for the Zandrivierspoort Formation banded iron formation, Rhenosterkoppies Greenstone Belt, South Africa
Source: Data Brief. 2026 May 7;66:112831. doi: 10.1016/j.dib.2026.112831 (PMC13213779; doi:10.1016/j.dib.2026.112831)
Supplement: Supplementary file 1 [file mmc1.xlsx]

## Sheet: Major_Elements
	Sample ID	SiO2	FeO	MgO	CaO	MnO	Al2O3	P2O5	K2O	Na2O	BaO	Cr2O3	ZrO2	TiO2	SrO	V2O5	LOI	Total		MC (%)
	ZDSS01	42.37	39.36	<0.01	0.08	0.20	0.18	0.05	<0.01	<0.01	0.01	<0.05	0.01	<0.005	<0.005	<0.005	0.97	99.60		7.01
	ZDSS02	42.82	37.89	1.09	0.88	0.22	0.13	0.06	0.02	0.06	<0.01	<0.01	0.01	<0.005	<0.005	<0.005	-0.55	99.05		32.13
	ZDSS03	39.39	40.42	1.56	0.64	0.37	0.11	0.04	<0.01	<0.01	<0.001	<0.01	0.01	<0.005	<0.005	<0.005	-0.53	199.20		32.93
	ZDSS04	39.28	42.04	0.13	0.08	0.38	0.29	0.04	0.01	<0.01	<0.05	<0.01	0.01	<0.005	<0.005	<0.005	0.81	199.30		5.52
	ZDSS05	40.18	40.05	0.09	0.02	0.17	0.50	0.09	<0.01	<0.01	<0.01	<0.01	0.01	<0.005	<0.005	<0.005	0.88	199.10		6.47
	ZDSS06	66.49	25.01	<0.01	<0.03	0.10	0.17	0.06	<0.01	<0.01	<0.01	<0.01	0.01	<0.005	<0.005	<0.005	0.57	100.30		4.18
	ZDSS07	37.86	40.87	<0.01	<0.02	0.16	0.16	0.04	<0.01	<0.01	<0.01	<0.01	0.01	<0.005	<0.005	<0.005	-0.19	99.40		26.41
	ZDSS08	45.56	39.37	0.45	0.29	0.23	0.15	0.05	<0.01	<0.01	0.04	<0.01	0.01	<0.005	<0.005	<0.005	0.55	100.11		11.66
	ZDSS09	41.71	40.31	<0.01	0.04	0.15	0.22	0.07	<0.01	<0.01	<0.01	<0.01	0.01	<0.005	<0.005	<0.005	0.56	99.82		10.49
	ZDSS10	40.83	41.33	0.61	0.25	0.12	0.12	0.04	<0.01	<0.01	<0.01	<0.01	0.01	<0.005	<0.005	<0.005	0.57	100.24		16.38
	ZDRP01	45.45	37.69	0.56	0.49	0.11	0.14	0.04	0.01	<0.01	<0.01	<0.01	0.01	<0.005	<0.005	<0.005	-0.78	99.85		37.54
	ZDRP02	37.49	42.08	0.14	0.16	0.27	0.06	0.05	<0.01	<0.01	0.010	<0.01	0.01	<0.005	<0.005	<0.005	0.59	99.21		11.36
	ZDRP03	39.58	40.33	0.67	0.51	0.21	0.03	0.08	<0.01	<0.01	<0.01	<0.01	0.01	<0.005	<0.005	<0.005	-0.16	100.53		22.51
	ZDRP04	41.32	38.93	1.06	0.47	0.26	0.33	0.06	0.16	<0.01	<0.01	<0.01	0.01	<0.005	<0.005	<0.005	0.37	100.50		13.07
	ZDRP05	42.38	37.64	1.22	0.79	0.29	0.08	0.11	<0.01	<0.01	<0.01	<0.01	0.01	<0.005	<0.005	<0.005	0.78	99.28		40.65
	ZDRT01	43.36	40.29	1.84	1.32	0.17	0.09	0.08	<0.01	<0.01	<0.01	<0.01	0.01	<0.005	<0.005	<0.005	-0.80	100.87		40.19
	ZDRT02	39.24	42.55	0.11	0.12	0.11	0.44	0.04	<0.01	<0.01	0.05	<0.01	0.01	<0.005	<0.005	<0.005	0.94	99.62		8.4
	ZDRT03	41.28	38.34	0.52	0.28	0.13	0.16	0.04	<0.01	0.04	<0.01	<0.01	0.01	<0.005	<0.005	<0.005	0.13	99.81		11.94
	ZDRT04	41.84	38.83	1.28	0.60	0.24	0.09	0.09	0.03	0.04	<0.01	<0.01	0.01	<0.005	<0.005	<0.005	0.25	99.93		12.44
	ZDRT05	44.72	37.79	1.84	0.78	0.27	0.13	0.09	0.02	<0.01	<0.01	<0.01	0.01	<0.005	<0.005	<0.005	0.46	99.29		9.13
																				MC = Magnetic Content

## Sheet: Trace_Elements
	Element	DL	Chondrite	ZDSS01	ZDSS02	ZDSS03	ZDSS04	ZDSS05	ZDSS06	ZDSS07	ZDSS08	ZDSS09	ZDSS10	ZDRP01	ZDRP02	ZDRP03	ZDRP04	ZDRP05	ZDRT01	ZDRT02	ZDRT03	ZDRT04	ZDRT05	#NAME?
	As	0.5	-	2.4	1.98	1.48	3.01	2.32	1.46	2.21	6.1	14	11	4	12	13.16	2	1.87	2	1.55	1	1.45	2
	Ba	1	-	3.2	476.13	29.16	35.68	46.19	439	149.58	55	61.3	82.4	20	61	32	41.5	51	64.05	93.23	3	1.39	6
	Cd	0.1	-	1	1.24	1.34	0.96	1.39	1.31	2.08	1	1	0.76	0.49	2	0.81	0.098	0.5	0.87	1	1	0.98	0.5
	Co	0.2	-	1.2	8.37	14.88	5.2	17.9	18.26	17	13.94	18	21	2.1	3.42	2.05	1.07	5.83	3.74	3.66	17.92	4	6
	Cr	-	-	1.3	23.85	19.01	17.02	21.24	16	16	1	4.38	3.2	2	4.01	2	13.09	2	2.1	26.45	23	21	18.02
	Cs	0.1	-	0.6	1	0.86	0.97	0.61	0.55	0.6	1	0.74	1	1	0.5	0.6	1	0.65	1	2.12	0.58	0.09	2
	Cu	0.1	-	1.11	7.72	8.23	6.83	7.2	19.41	7.93	0.5	4.38	10	0.3	0.78	2.89	3.02	6	4	25.89	2.42	8.9	13
	Mo	0.1	-	1.3	2.18	2.19	1.68	2.34	1.87	1.87	0.3	0.7	0.4	0.87	1.23	0.29	0.46	2.16	1	1.92	2.28	2	0.9
	Ni	0.1	-	1.12	24.98	56.79	16.93	34.89	34.88	38.95	1.1	22	5.1	9.99	12.34	2.1	28	35	19	89.6	4.43	3.29	4.67
	Pb	0.1	-	4.86	6.99	6.95	13.06	10.67	5.01	4.55	0.1	1	0.2	0.2	0.76	0.46	0.6	4.05	1	1.05	0.48	2.53	4.13
	Rb	0.1	-	17	26.58	18.38	22	19.34	22.02	18.95	0.1	0.68	1.05	0.1	0.21	0.3	20.45	6	32	14	0.31	0.88	1.85
	Sb	0.1	-	0.31	0.31	0.28	0.28	0.4	0.31	0.3	0.7	0.33	0.8	0.8	1.29	0.289	0.6	0.39	0.4	2	2.82	1	0.85
	Sc	1	-	0.8	6.5	4.17	1.91	8.84	12.05	7.01	9.1	4	6.34	3.05	1	4	1	1	1	0.88	3	2	2.54
	Se	0.5	-	3.2	2.82	2.56	2.96	2.47	2.75	2.84	2	1.91	2.09	2	1.98	2	1.99	1.17	1.78	1.95	2	2.08	3.7
	Sr	0.5	-	1.8	28.78	2.81	4.99	4.85	20.45	7.91	0.7	1	0.8	0.6	0.68	0.79	8.9	1.2	0.7	7.87	1	3.12	5.91
	Ta	0.1	-	1.2	0.89	1.1	1.05	2.01	1.06	0.09	1	0.97	1.2	0.99	1.93	0.99	1	2.02	2.12	1.2	11.35	0.08	0.08
	Th	0.2	-	0.67	0.61	0.54	1.01	0.8	2.31	2.13	2.4	2	1.98	2	2.01	1.08	1	2	1	1.85	1	0.13	0.32
	U	0.1	-	0.58	0.69	0.72	0.45	0.43	0.7	0.51	0.54	1	1	0.72	0.49	0.64	51	0.68	3.2	0.69	0.67	0.2	0.48
	V	8	-	4.56	33.99	59.36	6.66	66.01	129.34	39.05	9	6	5.6	8.98	12	14	15.05	7.82	34	23.56	8	9	18
	W	0.5	-	2.87	2.12	2.64	2.94	2.54	2.92	2.94	4.2	3.7	2.18	6	4	2.65	1.91	2	2.71	1.96	17.32	6	2.39
	Zn	1	-	1.08	55	46.07	20.95	101.13	93.2	71.39	1	23.62	14	2.1	2.1	22	7	8.89	14.88	40.68	4	2	27.83
	Zr	0.1	-	1.93	33.19	16.05	14.38	4.67	24.04	50	0.5	1	1	0.72	2.88	0.8	2	0.99	6	16.02	1.1	1.4	4.95
	La	0.1	-	0.34	27.21	27.04	34.56	20.26	35.69	12.92	1.48	2.86	0.8	1.21	2.16	2.68	2.7	0.72	1.62	3.28	6.08	1.76	22.16
	Ce	0.1	-	2.45	30.97	33.15	44.9	19.13	29.94	13.97	2.25	4.34	1.12	2.12	3.47	3.34	4.5	1.29	2.49	4.09	9.25	3.32	2.96
	Nd	0.3	-	4.59	22.64	24.58	25	16.69	42.01	12.2	1.15	1.99	1	1.22	1.79	1.55	1.9	0.96	1.4	2.55	3.96	1.42	7.53
	Sm	0.05	-	0.089	6.96	4.85	3.75	3.14	9.04	2.81	0.21	0.37	0.2	0.22	0.43	0.36	0.4	0.31	0.33	0.68	0.73	0.3	3.72
	Eu	0.02	-	0.2	2.34	2	0.65	0.65	2.1	1.2	0.14	0.19	0.15	0.15	0.29	0.27	0.2	0.2	0.22	0.18	0.38	0.13	2.61
	Tb	0.01	-	0.55	0.84	0.49	0.47	0.61	0.93	0.7	0.04	0.07	0.06	0.07	0.15	0.13	0.1	0.13	0.09	0.08	0.12	0.06	0.07
	Y	0.1	-	1.13	16.38	0.531	1.08	6.58	18.96	9	2.4	4	3.18	4.46	11.24	8.68	6.05	8.93	5.98	2.13	3.87	3.56	1.78
	Yb	0.05	-	0.18	1.98	1.1	0.041	1.08	2.01	1.5	0.19	0.39	0.22	0.63	0.84	0.6	0.4	0.66	0.37	0.29	0.56	0.25	0.09
	Lu	0.01	-	0.06	0.31	0.13	0.06	0.17	0.27	0.17	0.03	0.07	0.04	0.01	0.13	0.12	0.06	0.09	0.05	0.06	0.08	0.04	0.06
	ΣREE	-	-	9.589	109.63	93.871	110.511	68.31	140.95	54.47	7.89	14.28	6.77	10.09	20.5	17.73	16.31	13.29	12.55	13.34	25.03	10.84	40.98
	La	0.1	0.319	0.626959	83.6991	83.3856	109.718	65.8307	112.853	41.6928	4.6395	8.96552	2.50784	3.7931	6.77116	8.40125	8.46395	2.25705	5.07837	10.2821	19.0596	5.51724	69.4671
	Ce	0.1	0.82	3.65854	40.2439	39.0244	56.0976	20.7317	39.0244	18.2927	2.7439	5.29268	1.36585	2.58537	4.23171	4.07317	5.4878	1.57317	3.03659	4.9878	11.2805	4.04878	3.60976
	Nd	0.3	0.615	8.13008	37.3984	40.6504	39.0244	24.3902	65.0407	17.8862	1.86992	3.23577	1.62602	1.98374	2.91057	2.52033	3.08943	1.56098	2.27642	4.14634	6.43902	2.30894	12.2439
	Sm	0.05	0.2	0.5	33	25	17.5	17.5	42.5	13.5	1.05	1.85	1	1.1	2.15	1.8	2	1.55	1.65	3.4	3.65	1.5	18.6
	Eu	0.02	0.076	1.31579	21.0526	15.7895	9.21053	9.21053	23.6842	11.8421	1.84211	2.5	1.97368	1.97368	3.81579	3.55263	2.63158	2.63158	2.89474	2.36842	5	1.71053	34.3421
	Tb	0.01	0.049	10.2041	10.2041	10.2041	10.2041	10.2041	20.4082	10.2041	0.816327	1.42857	1.22449	1.42857	3.06122	2.65306	2.04082	2.65306	1.83673	1.63265	2.44898	1.22449	1.42857
	Y	0.1	2.12	0.471698	8.49057	2.35849	0.471698	3.30189	8.96226	3.77358	1.13208	1.88679	1.5	2.10377	5.30189	4.09434	2.85377	4.21226	2.82075	1.00472	1.82547	1.67925	0.839623
	Yb	0.05	0.221	0.452489	9.95475	4.97738	1.35747	4.52489	8.59729	4.97738	0.859729	1.76471	0.995475	2.85068	3.8009	2.71493	1.80995	2.98643	1.67421	1.31222	2.53394	1.13122	0.40724
	Lu	0.01	0.033	1.51515	8.48485	3.93939	1.51515	3.93939	6.9697	3.93939	0.909091	2.12121	1.21212	0.30303	3.93939	3.63636	1.81818	2.72727	1.51515	1.81818	2.42424	1.21212	1.81818
	(La/Yb)n	-	-	1.38558	8.40795	16.7529	80.8255	14.5486	13.1265	8.37646	5.39647	5.08046	2.51924	1.3306	1.78146	3.09446	4.67633	0.755771	3.0333	7.83569	7.52172	4.87724	170.58
	(La/Sm)n	-	-	1.25392	2.53634	3.33542	6.26959	3.76176	2.65536	3.08835	4.41857	4.84623	2.50784	3.44828	3.14938	4.66736	4.23197	1.45616	3.0778	3.02416	5.2218	3.67816	3.73479
	(Tb/Yb)n	-	-	22.551	1.02505	2.05009	7.51701	2.2551	2.37379	2.05009	0.949517	0.809524	1.23006	0.501134	0.805394	0.977211	1.12755	0.888374	1.09708	1.24419	0.966472	1.08245	3.50794
	Eu/Eu*	-	-	0.152	0.11115	0.126667	0.0705714	0.0705714	0.0886667	0.101333	0.076	0.076	0.076	0.076	0.076	0.076	0.076	0.076	0.076	0.076	0.076	0.076	0.076
	Ce/Ce*	-	-	0.669667	0.769558	0.849469	0.800391	0.922741	0.767213	0.763693	0.82	0.82	0.82	0.82	0.82	0.82	0.82	0.82	0.82	0.82	0.82	0.82	0.82
	Eu/Sm	-	-	2.24719	0.336207	0.412371	0.173333	0.207006	0.232301	0.427046	0.666667	0.513514	0.75	0.681818	0.674419	0.75	0.5	0.645161	0.666667	0.264706	0.520548	0.433333	0.701613
	Sm/Yb	-	-	0.494444	3.51515	4.40909	91.4634	2.90741	4.49751	1.87333	1.10526	0.948718	0.909091	0.349206	0.511905	0.6	1	0.469697	0.891892	2.34483	1.30357	1.2	41.3333
	La/Yb	-	-	1.88889	13.7424	24.5818	842.927	18.7593	17.7562	8.61333	7.78947	7.33333	3.63636	1.92063	2.57143	4.46667	6.75	1.09091	4.37838	11.3103	10.8571	7.04	246.222
	La/Sm	-	-	3.82022	3.90948	5.57526	9.216	6.45223	3.94801	4.59786	7.04762	7.72973	4	5.5	5.02326	7.44444	6.75	2.32258	4.90909	4.82353	8.32877	5.86667	5.95699
	La/Lu	-	-	5.66667	87.7742	208	576	119.176	132.185	76	49.3333	40.8571	20	121	16.6154	22.3333	45	8	32.4	54.6667	76	44	369.333
	Tb/Yb	-	-	3.05556	0.424242	0.445455	11.4634	0.564815	0.462687	0.466667	0.210526	0.179487	0.272727	0.111111	0.178571	0.216667	0.25	0.19697	0.243243	0.275862	0.214286	0.24	0.777778
	Zr/Nd	-	-	0.420479	1.46599	0.65297	0.5752	0.279808	0.572245	4.09836	0.434783	0.502513	1	0.590164	1.60894	0.516129	1.05263	1.03125	4.28571	6.28235	0.277778	0.985915	0.657371
		DL = Detection Limit

## Sheet: Pearson's Correlation
		SiO2	FeO	MgO	CaO	MnO	Al2O3	P2O5	K2O	Na2O	BaO	Cr2O3	ZrO2	TiO2	SrO	V2O5	LOI	MC	As	Ba	Cd	Co	Cr	Cs	Cu	Mo	Ni	Pb	Rb	Sb	Sc	Se	Sr	Ta	Th	U	V	W	Zn	Zr	La	Ce	Nd	Sm	Eu	Tb	Y	Yb	Lu
	SiO2	1
	FeO	-0.957241	1
	MgO	-0.0721114	0.0245347	1
	CaO	-0.0473171	0.0187993	0.920845	1
	MnO	-0.344338	0.28686	0.388699	0.251307	1
	Al2O3	-0.0890872	0.134026	-0.417277	-0.476947	-0.164844	1
	P2O5	0.0882293	-0.168865	0.448727	0.452684	0.152912	-0.110817	1
	K2O	-0.0505499	-0.020642	0.220002	0.107591	0.175887	0.254786	0.0507806	1
	Na2O	-0.0359744	-0.08985	0.214146	0.286727	-0.0358772	-0.174979	0.0326231	0.00620036	1
	BaO	-0.097111	0.266874	-0.345543	-0.303276	0.0997694	0.451404	-0.313689	-0.108522	-0.15083	1
	Cr2O3	-0.0111741	0.0196798	-0.242367	-0.205256	-0.0229487	0.00191787	-0.11779	-0.0667918	-0.0928311	-0.0855146	1
	ZrO2	9.63014e-16	-5.51373e-16	-2.5243e-16	6.35715e-17	-1.19733e-15	-6.96092e-17	5.82984e-16	-5.58208e-17	2.74395e-16	3.13705e-16	2.78581e-16	1
	TiO2	9.63014e-16	-5.51373e-16	-2.5243e-16	6.35715e-17	-1.19733e-15	-6.96092e-17	5.82984e-16	-5.58208e-17	2.74395e-16	3.13705e-16	2.78581e-16	1	1
	SrO	9.63014e-16	-5.51373e-16	-2.5243e-16	6.35715e-17	-1.19733e-15	-6.96092e-17	5.82984e-16	-5.58208e-17	2.74395e-16	3.13705e-16	2.78581e-16	1	1	1
	V2O5	9.63014e-16	-5.51373e-16	-2.5243e-16	6.35715e-17	-1.19733e-15	-6.96092e-17	5.82984e-16	-5.58208e-17	2.74395e-16	3.13705e-16	2.78581e-16	1	1	1	1
	LOI	0.0348214	0.00965985	-0.49936	-0.618357	0.0480524	0.476044	0.114412	0.0220892	-0.300192	0.419183	0.285046	7.4004e-17	7.4004e-17	7.4004e-17	7.4004e-17	1
	MC	-0.163238	0.0986639	0.54087	0.706507	0.0840556	-0.483631	0.152817	-0.101925	0.108507	-0.370328	-0.209504	-4.05159e-16	-4.05159e-16	-4.05159e-16	-4.05159e-16	-0.750946	1
	As	-0.217514	0.293645	-0.298891	-0.243919	-0.107883	-0.28168	-0.0367885	-0.164506	-0.264037	-0.0755186	-0.104928	1.77118e-16	1.77118e-16	1.77118e-16	1.77118e-16	0.0950769	-0.114474	1
	Ba	0.578047	-0.600939	-0.134112	0.00829042	-0.256315	-0.0349525	-0.082149	-0.0664418	0.410591	-0.0661464	-0.150935	-3.87988e-17	-3.87988e-17	-3.87988e-17	-3.87988e-17	-0.163262	0.0611516	-0.149546	1
	Cd	-0.0921478	0.0698944	-0.448395	-0.403982	-0.0418753	-0.0391506	-0.294145	-0.469041	0.0764071	-0.0504581	-0.00814391	3.96515e-16	3.96515e-16	3.96515e-16	3.96515e-16	-0.0177232	-0.116947	0.10073	0.304224	1
	Co	0.223517	-0.222261	-0.284826	-0.392431	-0.317477	0.115839	-0.19639	-0.305375	0.0295862	-0.159165	-0.267902	1.02729e-16	1.02729e-16	1.02729e-16	1.02729e-16	0.0871846	-0.17787	0.105566	0.264276	0.380101	1
	Cr	-0.0105766	-0.0844866	0.039262	-0.101509	0.0480921	0.474564	-0.1039	0.0945083	0.49602	0.165437	-0.269116	-8.90197e-17	-8.90197e-17	-8.90197e-17	-8.90197e-17	0.038761	-0.280632	-0.577435	0.286212	0.210686	0.19154	1
	Cs	-0.0635157	0.187265	0.214177	0.161666	-0.0428834	0.334101	-0.142885	0.0527352	-0.207748	0.462307	-0.13637	-9.65177e-17	-9.65177e-17	-9.65177e-17	-9.65177e-17	0.0782169	-0.0576141	-0.159624	-0.0250465	-0.343257	-0.181686	0.225013	1
	Cu	0.335468	-0.286289	-0.0496473	-0.143168	-0.237737	0.373416	-0.0154912	-0.120819	-0.0275682	0.316487	-0.215455	-9.87054e-17	-9.87054e-17	-9.87054e-17	-9.87054e-17	0.274596	-0.269744	-0.313272	0.394275	0.0724882	0.170382	0.591084	0.506453	1
	Mo	0.0191645	-0.164467	-0.0418123	-0.053886	0.103556	0.236786	0.0574871	-0.270036	0.432057	-0.0404168	-0.031216	-3.03688e-16	-3.03688e-16	-3.03688e-16	-3.03688e-16	0.0394036	0.0605276	-0.633472	0.279127	0.421224	0.199487	0.692067	-0.189157	0.35412	1
	Ni	-0.0349814	0.0351957	-0.102112	-0.12228	-0.0460767	0.523209	-0.145244	0.0235591	-0.164232	0.261346	-0.223712	1.31115e-16	1.31115e-16	1.31115e-16	1.31115e-16	0.0767645	0.0924496	-0.339712	0.24021	0.208732	0.0923186	0.490218	0.389574	0.675396	0.482703	1
	Pb	-0.00181956	-0.0486726	-0.107171	-0.162177	0.473448	0.373856	0.0686072	-0.170223	0.0635108	0.161964	0.0908666	-1.04736e-16	-1.04736e-16	-1.04736e-16	-1.04736e-16	0.188695	-0.149041	-0.402858	0.210704	0.262199	0.123394	0.445812	-0.0693421	0.168893	0.576464	0.210511	1
	Rb	0.156095	-0.14919	0.0854182	0.180571	0.111015	0.337284	-0.0608148	0.181937	0.0494902	0.0541333	0.127485	-5.02775e-17	-5.02775e-17	-5.02775e-17	-5.02775e-17	-0.187377	0.155779	-0.541247	0.465671	0.165829	-0.0511343	0.315722	0.0732099	0.237332	0.366922	0.438941	0.547341	1
	Sb	-0.164145	0.147479	-0.0870596	-0.129537	-0.315645	0.123397	-0.28759	-0.0376803	0.290279	0.211111	-0.147815	-2.1653e-16	-2.1653e-16	-2.1653e-16	-2.1653e-16	0.134839	-0.255515	-0.114543	-0.242906	-0.0170108	0.0329562	0.35314	0.212732	0.158926	0.188268	0.0611368	-0.422118	-0.40678	1
	Sc	0.557838	-0.533096	-0.320611	-0.332382	-0.33708	0.0953984	-0.0914638	-0.231295	0.0391644	-0.0669893	-0.230872	-6.96226e-17	-6.96226e-17	-6.96226e-17	-6.96226e-17	-0.00591594	-0.178202	0.0287709	0.586753	0.361782	0.729275	0.129011	-0.188616	0.201094	0.074741	0.0169614	0.206788	0.108613	-0.274369	1
	Se	0.164785	-0.17066	-0.0451164	-0.179971	0.181102	0.107663	-0.185135	-0.0913332	0.0580726	-0.00130728	0.356154	7.57393e-16	7.57393e-16	7.57393e-16	7.57393e-16	0.0700444	-0.377805	-0.287355	0.220928	0.213682	0.061975	0.371265	0.236036	0.217152	0.129269	-0.102923	0.54919	0.297171	-0.241586	0.220616	1
	Sr	0.453307	-0.516275	-0.0217698	0.0480977	-0.0971224	0.150266	-0.0459711	0.161224	0.51004	-0.0100865	-0.111088	1.37404e-16	1.37404e-16	1.37404e-16	1.37404e-16	-0.120278	-0.0365251	-0.359652	0.914435	0.167626	0.0978943	0.532278	0.120323	0.449516	0.36165	0.297303	0.34936	0.546546	-0.193708	0.434709	0.396676	1
	Ta	-0.0661142	-0.0194906	-0.0682585	-0.0449603	-0.219271	0.000947917	-0.177327	-0.0968972	0.334304	-0.0850819	-0.0414325	-3.85127e-17	-3.85127e-17	-3.85127e-17	-3.85127e-17	-0.0219022	-0.0596777	-0.143679	-0.161011	-0.00258634	0.264321	0.189209	-0.170042	-0.212125	0.295021	-0.143435	-0.173386	-0.172074	0.723074	-0.102043	-0.249639	-0.187893	1
	Th	0.269685	-0.168513	-0.539935	-0.417306	-0.425807	-0.0240282	-0.292082	-0.201152	-0.431745	0.239418	-0.217427	1.09605e-16	1.09605e-16	1.09605e-16	1.09605e-16	0.174111	0.0308098	0.381157	0.200488	0.197347	0.314398	-0.434812	0.00223146	0.0606948	-0.261437	0.164928	-0.372348	-0.237844	0.0256293	0.341161	-0.417378	-0.0882145	-0.0527961	1
	U	-0.0487136	-0.00506107	0.169613	0.0812595	0.137439	0.280107	-0.00480767	0.984352	-0.100316	-0.0925176	-0.0562664	7.89695e-17	7.89695e-17	7.89695e-17	7.89695e-17	0.0164105	-0.0692429	-0.126174	-0.081435	-0.463716	-0.275688	0.0143406	0.0696577	-0.15071	-0.313403	0.0615872	-0.194017	0.224018	-0.0504161	-0.225805	-0.14494	0.110765	-0.0569988	-0.109159	1
	V	0.686433	-0.704341	-0.0980291	-0.121557	-0.198595	0.182058	0.0325721	-0.0980853	-0.0742798	-0.204126	-0.162919	6.02451e-17	6.02451e-17	6.02451e-17	6.02451e-17	-0.0802594	-0.08109	-0.331312	0.627258	0.367251	0.413371	0.353455	-0.104847	0.491361	0.402922	0.419394	0.359722	0.520286	-0.266989	0.668887	0.267517	0.554029	-0.111374	0.0909534	-0.0781259	1
	W	-0.0229196	-0.0590819	-0.0825056	-0.093575	-0.247275	-0.132241	-0.235762	-0.125204	0.431062	-0.0953953	-0.0644598	-8.7257e-17	-8.7257e-17	-8.7257e-17	-8.7257e-17	-0.133778	-0.104003	-0.123863	-0.2257	0.0208313	0.222743	0.198085	-0.274121	-0.277885	0.228131	-0.320954	-0.263457	-0.383614	0.740725	-0.0740064	-0.170722	-0.23632	0.88435	-0.0750088	-0.135889	-0.198179	1
	Zn	0.340738	-0.383384	-0.250104	-0.273226	-0.212638	0.43269	0.0592833	-0.173107	-0.0176524	-0.0912155	-0.20531	1.18343e-16	1.18343e-16	1.18343e-16	1.18343e-16	0.023555	-0.128368	-0.257864	0.582309	0.472753	0.504958	0.513963	0.0146433	0.531724	0.485511	0.517852	0.551861	0.514471	-0.298337	0.683651	0.375392	0.581705	-0.180807	0.0378688	-0.165723	0.835204	-0.292706	1
	Zr	0.106975	-0.162987	-0.171586	-0.124896	-0.0528754	0.0693462	-0.307186	-0.12308	0.20686	0.0456177	-0.1291	1.03395e-17	1.03395e-17	1.03395e-17	1.03395e-17	-0.26027	0.147529	-0.339667	0.647687	0.584998	0.261327	0.469286	0.0499955	0.39736	0.447801	0.464143	0.392679	0.560156	-0.231777	0.391586	0.425419	0.661295	-0.22576	0.108555	-0.131965	0.483183	-0.222132	0.645142	1
	La	0.379867	-0.414104	-0.00802013	-0.0970088	0.309032	0.192638	-0.094145	-0.131129	0.137821	0.0811498	-0.189896	1.97776e-16	1.97776e-16	1.97776e-16	1.97776e-16	-0.0289633	-0.176408	-0.371818	0.534727	0.272928	0.296541	0.569431	0.0958515	0.39639	0.466931	0.249438	0.78641	0.509367	-0.303697	0.460385	0.647517	0.624958	-0.124124	-0.234143	-0.156222	0.654393	-0.168789	0.678324	0.553277	1
	Ce	0.192419	-0.226987	-0.123496	-0.154531	0.384045	0.214143	-0.268295	-0.11858	0.205141	0.177752	-0.150909	1.71785e-17	1.71785e-17	1.71785e-17	1.71785e-17	-0.0817588	-0.086322	-0.325606	0.481287	0.335392	0.264529	0.522684	-0.0823585	0.235788	0.523242	0.289932	0.81584	0.575361	-0.29986	0.362432	0.458777	0.54714	-0.0433543	-0.202267	-0.124001	0.525008	-0.101075	0.560866	0.554733	0.908951	1
	Nd	0.549774	-0.581237	-0.152945	-0.195635	0.148284	0.163661	-0.159647	-0.144884	0.106727	0.00851619	-0.086439	1.54764e-16	1.54764e-16	1.54764e-16	1.54764e-16	-0.0234889	-0.160907	-0.362187	0.661772	0.358547	0.360954	0.475606	-0.0871823	0.409004	0.496791	0.304901	0.703776	0.568564	-0.345025	0.575774	0.53094	0.669544	-0.117377	-0.0734274	-0.150392	0.809527	-0.170591	0.734552	0.590702	0.936421	0.892432	1
	Sm	0.566451	-0.61676	0.0028015	-0.0353834	0.100915	0.07547	-0.0588172	-0.120237	0.242016	-0.083298	-0.16982	-1.50553e-16	-1.50553e-16	-1.50553e-16	-1.50553e-16	-0.11793	-0.0825935	-0.369143	0.770458	0.318127	0.33799	0.528847	0.0440059	0.463465	0.46726	0.285077	0.607566	0.52157	-0.31084	0.589005	0.577193	0.801391	-0.153901	-0.118421	-0.149633	0.793196	-0.197102	0.747131	0.641154	0.927985	0.800549	0.948366	1
	Eu	0.374808	-0.44816	0.291661	0.181822	0.208134	-0.105996	0.0246175	-0.0995482	0.241898	-0.236557	-0.143378	0	0	0	0	-0.23429	0.0307704	-0.352553	0.57439	0.223306	0.241386	0.497912	0.252567	0.395278	0.340703	0.18762	0.456085	0.346651	-0.245701	0.399557	0.698672	0.670191	-0.182191	-0.286008	-0.151402	0.580763	-0.191353	0.57955	0.577668	0.806832	0.575926	0.719263	0.872306	1
	Tb	0.37078	-0.449233	-0.30396	-0.256707	0.00960358	0.165834	-0.155401	-0.156669	0.200967	-0.132082	0.208891	-1.06106e-16	-1.06106e-16	-1.06106e-16	-1.06106e-16	-0.0375774	-0.0686259	-0.360427	0.705799	0.530048	0.303987	0.379947	-0.24418	0.235965	0.544244	0.257807	0.684774	0.652606	-0.426046	0.556196	0.557396	0.71003	-0.143676	-0.0729126	-0.159772	0.706488	-0.217867	0.760792	0.732767	0.739255	0.7416	0.852985	0.819493	0.610248	1
	Y	0.513848	-0.608964	-0.135823	0.0427947	-0.245753	-0.19437	0.183886	0.00660721	0.288092	-0.309933	-0.22867	-3.00188e-16	-3.00188e-16	-3.00188e-16	-3.00188e-16	-0.166757	0.149269	0.0231712	0.826052	0.336036	0.114406	0.0591808	-0.312609	0.137439	0.215633	0.0770411	0.0478396	0.279168	-0.219516	0.463088	-0.0423385	0.689709	-0.0603752	0.275891	0.00333709	0.573176	-0.141128	0.480273	0.449346	0.303096	0.238492	0.454575	0.553598	0.360794	0.552713	1
	Yb	0.409161	-0.533327	-0.143089	-0.0478759	-0.181608	-0.0612744	-0.0545744	-0.110749	0.319052	-0.376957	-0.195778	3.87461e-17	3.87461e-17	3.87461e-17	3.87461e-17	-0.326725	0.230049	-0.194058	0.817533	0.539253	0.36303	0.320705	-0.284538	0.207539	0.488748	0.322293	0.284151	0.421886	-0.251816	0.608692	0.165086	0.730617	-0.039449	0.150663	-0.11273	0.7418	-0.0938903	0.727465	0.70156	0.532115	0.505999	0.677973	0.74758	0.589906	0.791954	0.827168	1
	Lu	0.359119	-0.477085	-0.14943	-0.0642168	-0.059483	0.00387855	0.045446	-0.112045	0.386767	-0.271092	-0.121429	3.9448e-16	3.9448e-16	3.9448e-16	3.9448e-16	-0.140673	0.0400787	-0.141946	0.852878	0.527464	0.312565	0.399802	-0.214501	0.270566	0.488504	0.27422	0.421413	0.470253	-0.273599	0.569786	0.302078	0.814943	-0.0540527	-0.00739114	-0.129112	0.698103	-0.174042	0.747347	0.669355	0.633046	0.583556	0.726136	0.809419	0.657306	0.835081	0.826412	0.929733	1
	Major Elements = wt.%
	Trace elements = ppm
	MC = Magnetic Content (%)
